# Supplementary material for: Strong Cumulative Evidence of Associations of 6 Single Nucleotide Polymorphisms with Ovarian Cancer Risk: An Umbrella Review
Source: J Clin Med. 2023 Mar 3;12(5):2025. doi: 10.3390/jcm12052025 (PMC10004083; doi:10.3390/jcm12052025)
Supplement: Supplementary file 1 [file jcm-12-02025-s001.zip]

Archive with 4 entries (3 files):
- jcm-2179460-supplementary/
- jcm-2179460-supplementary/Supplementary File S1.pdf
- jcm-2179460-supplementary/Supplementary File S2.pdf
- jcm-2179460-supplementary/Supplementary File S3.pdf
